# Supplementary material for: Airway secretory cell fate conversion via YAP‐mTORC1‐dependent essential amino acid metabolism
Source: EMBO J. 2022 Mar 14;41(8):e109365. doi: 10.15252/embj.2021109365 (PMC9016350; doi:10.15252/embj.2021109365)
Supplement: Supplementary file 3 — Source Data for Expanded View [file EMBJ-41-e109365-s001.zip]

Archive with 11 entries (10 files):
- EMBOJ-2021-109365R1-Figure_EV3A_Source_Data-sd-2.tif
- EMBOJ-2021-109365R1-Figure_EV3C_Source_Data-sd.tif
- EMBOJ-2021-109365R1-Figure_EV3E_Source_Data-sd.tif
- EMBOJ-2021-109365R1-Figure_EV3G_Source_Data-sd.tif
- EMBOJ-2021-109365R1-Figure_EV3_Source_Data-sd.xlsx
- __MACOSX/
- __MACOSX/._EMBOJ-2021-109365R1-Figure_EV3A_Source_Data-sd-2.tif
- __MACOSX/._EMBOJ-2021-109365R1-Figure_EV3C_Source_Data-sd.tif
- __MACOSX/._EMBOJ-2021-109365R1-Figure_EV3E_Source_Data-sd.tif
- __MACOSX/._EMBOJ-2021-109365R1-Figure_EV3G_Source_Data-sd.tif
- __MACOSX/._EMBOJ-2021-109365R1-Figure_EV3_Source_Data-sd.xlsx
