# Supplementary material for: Airway secretory cell fate conversion via YAP‐mTORC1‐dependent essential amino acid metabolism
Source: EMBO J. 2022 Mar 14;41(8):e109365. doi: 10.15252/embj.2021109365 (PMC9016350; doi:10.15252/embj.2021109365)
Supplement: Supplementary file 3 — Source Data for Expanded View [file EMBJ-41-e109365-s001.zip › EMBOJ-2021-109365R1-Figure_EV3_Source_Data-sd.xlsx]

## Sheet: Fig EV3B
	Quantification of secretory cells and mTORC1 activity in control, Lats1/2 dKO (dKO), and Raptor;Lats1/2 triple knockout (tKO)
		% of pS6+ CC10+ tdTom+
		#1	#2	#3	AVG	SD
	Con	15.2	14	23	17.4	4.88672
	dKO D5	3.4	2.5	9.7	5.2	3.92301
	tKO D5	15.4	33.3	1.4	16.7	15.9897
		% of pS6+ CC10- tdTom+
		#1	#2	#3	AVG	SD
	Con	0	0.1	5	1.7	2.85832
	dKO D5	37.1	34.7	17.5	29.7667	10.6908
	tKO D5	3.8	11.1	0	4.96667	5.64122
		% of pS6- tdTom+
		#1	#2	#3	AVG	SD
	Con	84.782	80	73	79.2607	5.92569
	dKO D5	59.55	62.71	72.8455	65.0352	6.94603			`
	tKO D5	80.769	55.5	98.648	78.3057	21.6792

## Sheet: Fig EV3F
	Quantification of Scgb1a1 lineage-labeled tdTomato+CC10+ secretory						Quantification of AGER+ AT1 cells
	Group		% of CC10+tdTom+	AVG	SD		Group		% of AGER+tdTom+	AVG	SD
	Control+Vehicle	#1	93.5	92.0667	2.06478		Control+Vehicle	#1	0	0	0
		#2	89.7					#2	0
		#3	93					#3	0
	Control+AZD8055	#1	88.6	89.7	4.45309		Control+AZD8055	#1	0	0	0
		#2	94.6					#2	0
		#3	85.9					#3	0
	dKO+Vehicle	#1	6.9	1.725	3.45		dKO+Vehicle	#1	0	0	0
		#2	0					#2	0
		#3	0					#3	0
		#4	0					#4	0
	dKO+AZD8055	#1	34.1	29.925	3.63902		dKO+AZD8055	#1	34.2	46.275	17.5878
		#2	31.7					#2	69.6
		#3	27.8					#3	31.3
		#4	26.1					#4	50
