# Supplementary material for: Airway secretory cell fate conversion via YAP‐mTORC1‐dependent essential amino acid metabolism
Source: EMBO J. 2022 Mar 14;41(8):e109365. doi: 10.15252/embj.2021109365 (PMC9016350; doi:10.15252/embj.2021109365)
Supplement: Supplementary file 4 — Source Data for Figure 4 [file EMBJ-41-e109365-s002.zip › EMBOJ-2021-109365R1-Figure_4_Source_Data-sd.xlsx]

## Sheet: Figure 4F
	Quantification of Scgb1a1 lineage-labeled tdTomato+CC10+ secretory cells							Quantification of tdTomato+AGER+ AT1 cells
	mouse #	section #	% of CC10+tdTom+	mean	SD		mouse #	section #	% of AGER+tdTom+	mean	SD
	Control #1	section 1	78.3	79.1767	2.81639		Control #1	section 1	0	0	0
		section 2	78.26					section 2	0
	Control #2	section 1	79.5				Control #2	section 1	0
		section 2	76.6					section 2	0
	Control #3	section 1	77.8				dKO #1	section 1	100	95.54	4.5431
		section 2	84.6					section 2	89.2
	dKO #1	section 1	0	1.33333	1.64398		dKO #2	section 1	96.3
		section 2	1.3					section 2	96.66
	dKO #2	section 1	0				tKO #1	section 1	0	0	0
		section 2	3.2					section 2	0
	dKO #3	section 1	0				tKO #2	section 1	0
		section 2	3.5					section 2	0
	tKO #1	section 1	53.3	49.825	4.68855
		section 2	54.2
	tKO #2	section 1	44.5
		section 2	47.3

## Sheet: Figure 4G
		Quantitative PCR (qPCR) analysis of ATF4-dependent amino acid transporters
		Control		Lats1/2 dKO		Raptor;Lats1/2 tKO
	Slc7a1	1	1	3.90524	4.0549	1.54	0.824
	Slc7a3	1	1	4.94849	1.51836	2.463	1.275
	Slc7a5	1	1	2.15494	2.96514	0.755	0.758
	Slc3a2	1	1	2.28952	2.59187	1.08502	1.45
	Slc7a11	1	1	1.87595	4.92781	1.05	2.482
